# Supplementary material for: Proof of principle for piggyBac-mediated transgenesis in the flatworm Macrostomum lignano
Source: Genetics. 2021 May 17;218(3):iyab076. doi: 10.1093/genetics/iyab076 (PMC8717057; doi:10.1093/genetics/iyab076)
Supplement: iyab076_Supplementary_Data [file iyab076_supplementary_data.zip]

Archive with 13 entries (12 files):
- iyab076/
- iyab076/GENETICS-2021-304273_Figure_S1.pdf
- __MACOSX/iyab076/._GENETICS-2021-304273_Figure_S1.pdf
- iyab076/GENETICS-2021-304273_Figure_S3.pdf
- __MACOSX/iyab076/._GENETICS-2021-304273_Figure_S3.pdf
- iyab076/GENETICS-2021-304273_Figure_S2.pdf
- __MACOSX/iyab076/._GENETICS-2021-304273_Figure_S2.pdf
- iyab076/GENETICS-2021-304273_Figure_S4.pdf
- __MACOSX/iyab076/._GENETICS-2021-304273_Figure_S4.pdf
- iyab076/GENETICS-2021-304273_Tables_S1.pdf
- __MACOSX/iyab076/._GENETICS-2021-304273_Tables_S1.pdf
- iyab076/GENETICS-2021-304273_Supplemental_Material_Legends.docx
- __MACOSX/iyab076/._GENETICS-2021-304273_Supplemental_Material_Legends.docx
